# Supplementary material for: Genetic Mapping by 55K Single-Nucleotide Polymorphism Array Reveals Candidate Genes for Tillering Trait in Wheat Mutant dmc
Source: Genes (Basel). 2024 Dec 22;15(12):1652. doi: 10.3390/genes15121652 (PMC11728102; doi:10.3390/genes15121652)
Supplement: Supplementary file 1 [file genes-15-01652-s001.zip]

Archive with 2 entries (2 files):
- Table S1 Oligonucleotide probes used for FISH.xlsx
- Table S2 Primers used in the experiment and their sequence information.xlsx
