# Supplementary material for: Genetic Mapping by 55K Single-Nucleotide Polymorphism Array Reveals Candidate Genes for Tillering Trait in Wheat Mutant dmc
Source: Genes (Basel). 2024 Dec 22;15(12):1652. doi: 10.3390/genes15121652 (PMC11728102; doi:10.3390/genes15121652)
Supplement: Supplementary file 1 [file genes-15-01652-s001.zip › Table S1 Oligonucleotide probes used for FISH.xlsx]

## Sheet: Table S1
Table S1 Oligonucleotide probes used for FISH
Oligo	Sequence and 5′- end modification
pAs1-1	TAMARA-5′-GGATGCACTTCGTGTACAAAACGGACAATCTCTTTCAAAGTATCAGGATTTCATCC-3′
pAs1-3	TAMARA-5′-TTTTTGTGTGTTCAAAATGCACCATTCAAAGCCACATCATCATTTTTCAATCCTTT-3′
pAs1-4	TAMARA-5′-CTGACTTCATTTGTTATTTTTCATGCATTTACTAATTATTTTTAGCTATAAGACCC-3′
pAs1-6	TAMARA-5′-CATCATTTCATCCACATAGCATGTGCAAGAAAGTTGAGAGGGTTACGGCAAAAACT-3′
AFA-3	TAMARA-5′-AAGTATCAGGGTTTCGGACGGAAACTCATCTATTACAAAGGGATT-3′
AFA-4	TAMARA-5′-CAGTTTTTAAAACATATTTGAACTCCTGACTTTTTGTGTGTT-3′
pSc119.2-1	FAM-5′-GGCCAGAATCGGCCAAAACTACGAGTGCTGATGACCGACACGTAAACGCACCCCGGGGT-3′
(GAA)10	FAM-5′-GAAGAAGAAGAAGAAGAAGAAGAAGAAGAA-3′
