# Supplementary material for: Genetic Mapping by 55K Single-Nucleotide Polymorphism Array Reveals Candidate Genes for Tillering Trait in Wheat Mutant dmc
Source: Genes (Basel). 2024 Dec 22;15(12):1652. doi: 10.3390/genes15121652 (PMC11728102; doi:10.3390/genes15121652)
Supplement: Supplementary file 1 [file genes-15-01652-s001.zip › Table S2 Primers used in the experiment and their sequence information.xlsx]

## Sheet: Table S2
Table S2 Primers used in the experiment and their sequence information
Usage	Primer name	Primer sequences
qRT-PCR	TraesCS5B02G058800-F	GGCACCTGTGGTAGTGAAGC
	TraesCS5B02G058800-R	CGGGTTCACACTGCCTGC
	TraesCS5B02G059300-F	CAAGGCGGAGGTGATGGG
	TraesCS5B02G059300-R	GCGGCGGTTTGGTAGAGC
	TraesCS5B02G059800-F	CCACCACCTCGTCATCCA
	TraesCS5B02G059800-R	GAACTCCCACAGCCGCCC
	TraesCS5B02G060200-F	AACATCTACCGCATCGTG
	TraesCS5B02G060200-R	GCCGTCCTTCTTCAGCCT
	TraesCS5B02G060300-F	TTGGACATTTTTGCTGCT
	TraesCS5B02G060300-R	GCTTATCTTTTCCCTTGA
	TraesCS5B02G061600-F	TCGTCTCCAACCTCACCA
	TraesCS5B02G061600-R	CGTCTCCGTCTTCCCCAC
	TraesCS5B02G062500-F	AGAAGCAATGAAGATGGA
	TraesCS5B02G062500-R	TTGACAGTGAAAAGGACA
	TraesCS7A02G184200-F	GCACCACACGCTGTACGAC
	TraesCS7A02G184200-R	GTCGTAGTCGAAGCCGCCG
	TraesCS7A02G184600-F	GAGGAAAGCAGAAGAAGT
	TraesCS7A02G184600-R	AGTATGAATAACCCAAGA
	TraesCS7A02G187800-F	AGGGCGGTGGGTGAGTTG
	TraesCS7A02G187800-R	CGGAGAGGGTGCCGATGA
	TraesCS7A02G188100-F	TGGAGGCAAGCAAGGGTT
	TraesCS7A02G188100-R	GCGATGAGAATGACGGAG
	TraesCS7A02G188400-F	TCCCTGTCTTGTTCCTTG
	TraesCS7A02G188400-R	CCTTCCCACTCTCTTCTG
	TraesCS7A02G191700-F	CCGCGTTCTCCATCCTCTAC
	TraesCS7A02G191700-R	CTGCCTCACCGGTGCTC
	TraesCS7A02G191400-F	CGATAGTGCTGGTTGGTA
	TraesCS7A02G191400-R	TTCTGCTGTGTCTTTGAG
	TraesCS7A02G196100-F	GTCACCGCCTCCTCCTTG
	TraesCS7A02G196100-R	CCGTCGTCGTCCTCGTCT
	TraesCS7A02G197900-F	AGGAGTTCATCGGGTGCG
	TraesCS7A02G197900-R	GGGGGCGGTGTTGTAGGT
